# Supplementary material for: The Impact of Non-Fiscal Mandatory and Voluntary Policies and Interventions on the Reformulation of Food and Beverage Products: A Systematic Review
Source: Nutrients. 2024 Oct 14;16(20):3484. doi: 10.3390/nu16203484 (PMC11509918; doi:10.3390/nu16203484)
Supplement: Supplementary file 1 [file nutrients-16-03484-s001.zip]

Archive with 1 entries (1 files):
- nutrients-3183431-supplementary.pdf
